# Supplementary material for: Impact of Abdominal Obesity on Frailty Development: A Web-Based Survey Using a Smartphone Health App
Source: Geriatrics (Basel). 2025 Nov 8;10(6):147. doi: 10.3390/geriatrics10060147 (PMC12641909; doi:10.3390/geriatrics10060147)
Supplement: Supplementary file 1 [file geriatrics-10-00147-s001.zip]

Archive with 2 entries (2 files):
- strobe-checklist.pdf
- Supplementary Table.pdf
